# Supplementary material for: Design, Synthesis, In Vitro Biological Evaluation and In Silico Molecular Docking Study of Benzimidazole-Based Oxazole Analogues: A Promising Acetylcholinesterase and Butyrylcholinesterase Inhibitors
Source: Molecules. 2023 Oct 10;28(20):7015. doi: 10.3390/molecules28207015 (PMC10609608; doi:10.3390/molecules28207015)
Supplement: Supplementary file 1 [file molecules-28-07015-s001.zip]

Archive with 1 entries (1 files):
- molecules-2578262-supplementary.pdf
